# Supplementary material for: Determining farm surface porcine reproductive and respiratory syndrome virus (PRRSV) contamination through viability RT-qPCR
Source: PLoS One. 2026 Mar 13;21(3):e0344714. doi: 10.1371/journal.pone.0344714 (PMC12987464; doi:10.1371/journal.pone.0344714)
Supplement: S1 File — (XLSX) [file pone.0344714.s001.xlsx]

## Sheet: Table 7
Farm identification	State	Presence of shower	PRRSV sublineage	Surface S-RT-qPCR positives	Surface V-RT-qPCR positives	Oral fluid RT-PCR positives
1	Minnesota	No	1C.5	6/20 (30%)	0/20 (0%)	8/8 (100%)
2	Iowa	No	1C.5	4/20 (20%)	1/20 (5%)	6/8 (75%)
3	Iowa	No	1C.5	5/20 (25%)	0/20 (0%)	7/7 (100%)
4	Minnesota	Yes	1C.5	15/20 (75%)	14/20 (70%)	5/8 (63%)
5	Minnesota	No	1C.5	10/20 (50%)	8/20 (40%)	7/8 (88%)
6	Minnesota	No	1C.5	2/20 (10%)	0/20 (0%)	7/7 (100%)
7	Iowa	Yes	1C.5	1/20 (5%)	0/20 (0%)	7/8 (88%)
8	Iowa	No	1C.5	5/20 (25%)	2/20 (10%)	4/8 (50%)
9	Iowa	No	1A-unclassified	15/20 (75%)	12/20 (60%)	8/8 (100%)
10	Iowa	No	1C-unclassifieda	17/20 (85%)	11/20 (55%)	5/8 (63%)

## Sheet: Environmental_results
Group_ID	Farm_ID	ID	State	Shower	Farm_tested_positive	Sample_date_project	Date_difference	Variant	Sample_ID	Sample_location	Standard	Standard (average Ct)	Viable	Viable (average Ct)	Surface_material	Material_classification
A	1	A1	Minnesota	No	2024-06-07	2024-06-25	18	1C.5	A1_1	Exterior doorknob (main entry door)	negative	40	ND	ND	Metal	Non porous
A	1	A1	Minnesota	No	2024-06-07	2024-06-25	18	1C.5	A1_2	Interior doorknob (main entry door)	negative	40	ND	ND	Metal	Non porous
A	1	A1	Minnesota	No	2024-06-07	2024-06-25	18	1C.5	A1_3	Main entry floor interior	negative	40	ND	ND	Concrete	Porous
A	1	A1	Minnesota	No	2024-06-07	2024-06-25	18	1C.5	A1_4	Main entry floor close to bench or separtion	positive	30.95	negative		Concrete	Porous
A	1	A1	Minnesota	No	2024-06-07	2024-06-25	18	1C.5	A1_5	Pig space entry doorknob exterior	negative	40	ND	ND	Metal	Non porous
A	1	A1	Minnesota	No	2024-06-07	2024-06-25	18	1C.5	A1_6	Pig space entry doorknob interior (pig side)	negative	40	ND	ND	Metal	Non porous
A	1	A1	Minnesota	No	2024-06-07	2024-06-25	18	1C.5	A1_7	Floor side of pig space exterior	positive	31.95	negative		Concrete	Porous
A	1	A1	Minnesota	No	2024-06-07	2024-06-25	18	1C.5	A1_8	Floor side of pig space interior (pig side)	positive	32.13	negative		Concrete	Porous
A	1	A1	Minnesota	No	2024-06-07	2024-06-25	18	1C.5	A1_9	Mortality handling equip handle 1 (HOOK)	negative	40	ND	ND	Metal	Non porous
A	1	A1	Minnesota	No	2024-06-07	2024-06-25	18	1C.5	A1_10	Mortality handling equip handle 2 (BOOTS)	negative	40	ND	ND	Rubber	Non porous
A	1	A1	Minnesota	No	2024-06-07	2024-06-25	18	1C.5	A1_11	Sorting board handle	negative	40	ND	ND	Plastic	Non porous
A	1	A1	Minnesota	No	2024-06-07	2024-06-25	18	1C.5	A1_12	Sorting paddle handle	positive (n=1)	31.86	negative		Plastic	Non porous
A	1	A1	Minnesota	No	2024-06-07	2024-06-25	18	1C.5	A1_13	Exhaust fan cone 1 (PIT)	negative	40	ND	ND	Plastic	Non porous
A	1	A1	Minnesota	No	2024-06-07	2024-06-25	18	1C.5	A1_14	Exhaust fan cone 2 (PIT)	positive (n=1)	32.36	negative		Plastic	Non porous
A	1	A1	Minnesota	No	2024-06-07	2024-06-25	18	1C.5	A1_15	Loading chute int (FLOOR)	negative	40	ND	ND	Wood	Porous
A	1	A1	Minnesota	No	2024-06-07	2024-06-25	18	1C.5	A1_16	Loading chute ext (EXT)	negative	40	ND	ND	Wood	Porous
A	1	A1	Minnesota	No	2024-06-07	2024-06-25	18	1C.5	A1_17	Pig pen gating 1 (SICK PEN)	negative	40	ND	ND	Metal	Non porous
A	1	A1	Minnesota	No	2024-06-07	2024-06-25	18	1C.5	A1_18	Pig pen gating 2	positive	32.53	negative		Metal	Non porous
A	1	A1	Minnesota	No	2024-06-07	2024-06-25	18	1C.5	A1_19	Injectable bottle opened 1 (APPLICATOR)	negative	40	ND	ND	Plastic	Non porous
A	1	A1	Minnesota	No	2024-06-07	2024-06-25	18	1C.5	A1_20	Injectable bottle opened 2 (APPLICATOR)	negative	40	ND	ND	Plastic	Non porous
A	2	A2	Iowa	No	2024-05-24	2024-06-25	32	1C.5	A2_1	Exterior doorknob (main entry door)	negative	40	ND	ND	Metal	Non porous
A	2	A2	Iowa	No	2024-05-24	2024-06-25	32	1C.5	A2_2	Interior doorknob (main entry door)	negative	40	ND	ND	Metal	Non porous
A	2	A2	Iowa	No	2024-05-24	2024-06-25	32	1C.5	A2_3	Main entry floor interior	negative	40	ND	ND	Concrete	Porous
A	2	A2	Iowa	No	2024-05-24	2024-06-25	32	1C.5	A2_4	Main entry floor close to bench or separtion	negative	40	ND	ND	Concrete	Porous
A	2	A2	Iowa	No	2024-05-24	2024-06-25	32	1C.5	A2_5	Pig space entry doorknob exterior	negative	40	ND	ND	Metal	Non porous
A	2	A2	Iowa	No	2024-05-24	2024-06-25	32	1C.5	A2_6	Pig space entry doorknob interior (pig side)	negative	40	ND	ND	Metal	Non porous
A	2	A2	Iowa	No	2024-05-24	2024-06-25	32	1C.5	A2_7	Floor side of pig space exterior	negative	40	ND	ND	Concrete	Porous
A	2	A2	Iowa	No	2024-05-24	2024-06-25	32	1C.5	A2_8	Floor side of pig space interior (pig side)	negative	40	ND	ND	Concrete	Porous
A	2	A2	Iowa	No	2024-05-24	2024-06-25	32	1C.5	A2_9	Mortality handling equip handle 1 (SLED)	negative	40	ND	ND	Metal	Non porous
A	2	A2	Iowa	No	2024-05-24	2024-06-25	32	1C.5	A2_10	Mortality handling equip handle 2 (BOOTS)	positive	33.88	negative		Rubber	Non porous
A	2	A2	Iowa	No	2024-05-24	2024-06-25	32	1C.5	A2_11	Sorting board handle 1	positive	32.61	negative		Plastic	Non porous
A	2	A2	Iowa	No	2024-05-24	2024-06-25	32	1C.5	A2_12	Sorting board handle 2	negative	40	ND	ND	Plastic	Non porous
A	2	A2	Iowa	No	2024-05-24	2024-06-25	32	1C.5	A2_13	Exhaust fan cone 1	positive	28.02	positive	27.8	Plastic	Non porous
A	2	A2	Iowa	No	2024-05-24	2024-06-25	32	1C.5	A2_14	Exhaust fan cone 2	negative	40	ND	ND	Plastic	Non porous
A	2	A2	Iowa	No	2024-05-24	2024-06-25	32	1C.5	A2_15	Loading chute int (FLOOR)	negative	40	ND	ND	Wood	Porous
A	2	A2	Iowa	No	2024-05-24	2024-06-25	32	1C.5	A2_16	Loading chute ext (FLOOR)	negative	40	ND	ND	Wood	Porous
A	2	A2	Iowa	No	2024-05-24	2024-06-25	32	1C.5	A2_17	Pig pen gating (SICK PEN)	negative	40	ND	ND	Metal	Non porous
A	2	A2	Iowa	No	2024-05-24	2024-06-25	32	1C.5	A2_18	Pig pen gating 2	negative	40	ND	ND	Metal	Non porous
A	2	A2	Iowa	No	2024-05-24	2024-06-25	32	1C.5	A2_19	Injectable bottle opened 1 (APPLICATOR)	positive (n=1)	32.37	negative		Plastic	Non porous
A	2	A2	Iowa	No	2024-05-24	2024-06-25	32	1C.5	A2_20	Injectable bottle opened 2 (APPLICATOR)	negative	40	ND	ND	Plastic	Non porous
A	3	A3	Iowa	No	2024-05-30	2024-06-25	26	1C.5	A3_1	Exterior doorknob (main entry door)	negative	40	ND	ND	Metal	Non porous
A	3	A3	Iowa	No	2024-05-30	2024-06-25	26	1C.5	A3_2	Interior doorknob (main entry door)	negative	40	ND	ND	Metal	Non porous
A	3	A3	Iowa	No	2024-05-30	2024-06-25	26	1C.5	A3_3	Main entry floor interior	negative	40	ND	ND	Concrete	Porous
A	3	A3	Iowa	No	2024-05-30	2024-06-25	26	1C.5	A3_4	Main entry floor close to bench or separtion	negative	40	ND	ND	Concrete	Porous
A	3	A3	Iowa	No	2024-05-30	2024-06-25	26	1C.5	A3_5	Pig space entry doorknob exterior	negative	40	ND	ND	Metal	Non porous
A	3	A3	Iowa	No	2024-05-30	2024-06-25	26	1C.5	A3_6	Pig space entry doorknob interior (pig side)	negative	40	ND	ND	Metal	Non porous
A	3	A3	Iowa	No	2024-05-30	2024-06-25	26	1C.5	A3_7	Floor side of pig space exterior	positive	33.38	negative		Concrete	Porous
A	3	A3	Iowa	No	2024-05-30	2024-06-25	26	1C.5	A3_8	Floor side of pig space interior (pig side)	positive	32.58	negative		Concrete	Porous
A	3	A3	Iowa	No	2024-05-30	2024-06-25	26	1C.5	A3_9	Mortality handling equip handle 1 (SNARE)	negative	40	ND	ND	Metal	Non porous
A	3	A3	Iowa	No	2024-05-30	2024-06-25	26	1C.5	A3_10	Mortality handling equip handle 2 (BOOTS)	negative	40	ND	ND	Rubber	Non porous
A	3	A3	Iowa	No	2024-05-30	2024-06-25	26	1C.5	A3_11	Sorting board handle 1	negative	40	ND	ND	Plastic	Non porous
A	3	A3	Iowa	No	2024-05-30	2024-06-25	26	1C.5	A3_12	Sorting board handle 2	positive (n=1)	33.01	negative		Plastic	Non porous
A	3	A3	Iowa	No	2024-05-30	2024-06-25	26	1C.5	A3_13	Exhaust fan cone 1	negative	40	ND	ND	Plastic	Non porous
A	3	A3	Iowa	No	2024-05-30	2024-06-25	26	1C.5	A3_14	Exhaust fan cone 2	negative	40	ND	ND	Plastic	Non porous
A	3	A3	Iowa	No	2024-05-30	2024-06-25	26	1C.5	A3_15	Loading chute int (FLOOR)	negative	40	ND	ND	Wood	Porous
A	3	A3	Iowa	No	2024-05-30	2024-06-25	26	1C.5	A3_16	Loading chute ext (FLOOR)	negative	40	ND	ND	Wood	Porous
A	3	A3	Iowa	No	2024-05-30	2024-06-25	26	1C.5	A3_17	Pig pen gating 1 (SICK PEN)	positive (n=1)	29.67	negative		Metal	Non porous
A	3	A3	Iowa	No	2024-05-30	2024-06-25	26	1C.5	A3_18	Pig pen gating 2	positive (n=1)	30.41	negative		Metal	Non porous
A	3	A3	Iowa	No	2024-05-30	2024-06-25	26	1C.5	A3_19	Injectable bottle opened 1 (APPLICATOR)	negative	40	ND	ND	Plastic	Non porous
A	3	A3	Iowa	No	2024-05-30	2024-06-25	26	1C.5	A3_20	Injectable bottle opened 2	negative	40	ND	ND	Glass	Non porous
B	1	B1	Minnesota	Yes	2024-05-28	2024-06-27	30	1C.5	B1_1	Exterior doorknob (main entry door)	negative	40	ND	ND	Metal	Non porous
B	1	B1	Minnesota	Yes	2024-05-28	2024-06-27	30	1C.5	B1_2	Interior doorknob (main entry door)	positive	27.65	positive	28.44	Metal	Non porous
B	1	B1	Minnesota	Yes	2024-05-28	2024-06-27	30	1C.5	B1_3	Main entry floor interior	positive	27.47	positive	27.19	Vinyl	Non porous
B	1	B1	Minnesota	Yes	2024-05-28	2024-06-27	30	1C.5	B1_4	Main entry floor close to bench or separtion	positive	27.74	positive	28.08	Vinyl	Non porous
B	1	B1	Minnesota	Yes	2024-05-28	2024-06-27	30	1C.5	B1_5	Pig space entry doorknob exterior	negative	40	ND	ND	Metal	Non porous
B	1	B1	Minnesota	Yes	2024-05-28	2024-06-27	30	1C.5	B1_6	Pig space entry doorknob interior (pig side)	positive	27.39	positive	28.45	Metal	Non porous
B	1	B1	Minnesota	Yes	2024-05-28	2024-06-27	30	1C.5	B1_7	Floor side of pig space exterior	negative	40	ND	ND	Concrete	Porous
B	1	B1	Minnesota	Yes	2024-05-28	2024-06-27	30	1C.5	B1_8	Floor side of pig space interior (pig side)	negative	40	ND	ND	Concrete	Porous
B	1	B1	Minnesota	Yes	2024-05-28	2024-06-27	30	1C.5	B1_9	Mortality handling equip handle 1 (SLED)	positive	27.63	positive	28.25	Metal	Non porous
B	1	B1	Minnesota	Yes	2024-05-28	2024-06-27	30	1C.5	B1_10	Mortality handling equip handle 2 (SNARE)	positive	27.88	positive	28.58	Metal	Non porous
B	1	B1	Minnesota	Yes	2024-05-28	2024-06-27	30	1C.5	B1_11	Sorting board handle 1	positive	27.94	positive	28.67	Plastic	Non porous
B	1	B1	Minnesota	Yes	2024-05-28	2024-06-27	30	1C.5	B1_12	Sorting board handle 2	positive	28.37	positive	27.91	Plastic	Non porous
B	1	B1	Minnesota	Yes	2024-05-28	2024-06-27	30	1C.5	B1_13	Exhaust fan cone 1	positive	27.71	positive	28.61	Plastic	Non porous
B	1	B1	Minnesota	Yes	2024-05-28	2024-06-27	30	1C.5	B1_14	Exhaust fan cone 2	positive	28.05	positive	27.92	Plastic	Non porous
B	1	B1	Minnesota	Yes	2024-05-28	2024-06-27	30	1C.5	B1_15	Loading chute/mortality removal doorknob int	negative	40	ND	ND	Metal	Non porous
B	1	B1	Minnesota	Yes	2024-05-28	2024-06-27	30	1C.5	B1_16	Loading chute/mortality removal doorknob ext	positive	27.94	positive	28.37	Metal	Non porous
B	1	B1	Minnesota	Yes	2024-05-28	2024-06-27	30	1C.5	B1_17	Pig pen gating 1 (SICK PEN)	positive	28.01	positive	28.04	Metal	Non porous
B	1	B1	Minnesota	Yes	2024-05-28	2024-06-27	30	1C.5	B1_18	Pig pen gating 2	positive (n=1)	28.66	negative		Metal	Non porous
B	1	B1	Minnesota	Yes	2024-05-28	2024-06-27	30	1C.5	B1_19	Injectable bottle opened 1 (APPLICATOR)	positive	27.32	positive	27.38	Plastic	Non porous
B	1	B1	Minnesota	Yes	2024-05-28	2024-06-27	30	1C.5	B1_20	Injectable bottle opened 2	positive	27.94	positive	27.2	Glass	Non porous
B	2	B2	Minnesota	No	2024-05-23	2024-06-27	35	1C.5	B2_1	Exterior doorknob (main entry door)	positive	29.6	positive	28.23	Metal	Non porous
B	2	B2	Minnesota	No	2024-05-23	2024-06-27	35	1C.5	B2_2	Interior doorknob (main entry door)	positive	29.21	positive	28.06	Metal	Non porous
B	2	B2	Minnesota	No	2024-05-23	2024-06-27	35	1C.5	B2_3	Main entry floor interior	negative	40	ND	ND	Concrete	Porous
B	2	B2	Minnesota	No	2024-05-23	2024-06-27	35	1C.5	B2_4	Main entry floor close to bench or separtion	negative	40	ND	ND	Concrete	Porous
B	2	B2	Minnesota	No	2024-05-23	2024-06-27	35	1C.5	B2_5	Pig space entry doorknob exterior	positive	29.61	positive	27.77	Metal	Non porous
B	2	B2	Minnesota	No	2024-05-23	2024-06-27	35	1C.5	B2_6	Pig space entry doorknob interior (pig side)	positive	28.77	positive	28.61	Metal	Non porous
B	2	B2	Minnesota	No	2024-05-23	2024-06-27	35	1C.5	B2_7	Floor side of pig space exterior	positive	30.75	negative		Concrete	Porous
B	2	B2	Minnesota	No	2024-05-23	2024-06-27	35	1C.5	B2_8	Floor side of pig space interior (pig side)	positive	29.85	positive	28.33	Concrete	Porous
B	2	B2	Minnesota	No	2024-05-23	2024-06-27	35	1C.5	B2_9	Mortality handling equip handle 1 (SLED)	negative	40	ND	ND	Metal	Non porous
B	2	B2	Minnesota	No	2024-05-23	2024-06-27	35	1C.5	B2_10	Mortality handling equip handle 2 (SNARE)	positive	28.47	positive	28.96	Metal	Non porous
B	2	B2	Minnesota	No	2024-05-23	2024-06-27	35	1C.5	B2_11	Sorting board handle 1	negative	40	ND	ND	Plastic	Non porous
B	2	B2	Minnesota	No	2024-05-23	2024-06-27	35	1C.5	B2_12	Sorting board handle 2 (PADDLE)	positive	28.83	positive	27.93	Plastic	Non porous
B	2	B2	Minnesota	No	2024-05-23	2024-06-27	35	1C.5	B2_13	Exhaust fan cone 1	positive	30.17	negative		Plastic	Non porous
B	2	B2	Minnesota	No	2024-05-23	2024-06-27	35	1C.5	B2_14	Exhaust fan cone 2	positive	28.54	positive	28.09	Plastic	Non porous
B	2	B2	Minnesota	No	2024-05-23	2024-06-27	35	1C.5	B2_15	Loading chute/mortality removal doorknob int	negative	40	ND	ND	Metal	Non porous
B	2	B2	Minnesota	No	2024-05-23	2024-06-27	35	1C.5	B2_16	Loading chute/mortality removal doorknob ext	negative	40	ND	ND	Metal	Non porous
B	2	B2	Minnesota	No	2024-05-23	2024-06-27	35	1C.5	B2_17	Pig pen gating 1 (SICK PEN)	negative	40	ND	ND	Metal	Non porous
B	2	B2	Minnesota	No	2024-05-23	2024-06-27	35	1C.5	B2_18	Pig pen gating 2	negative	40	ND	ND	Metal	Non porous
B	2	B2	Minnesota	No	2024-05-23	2024-06-27	35	1C.5	B2_19	Injectable bottle opened 1 (APPLICATOR)	negative	40	ND	ND	Plastic	Non porous
B	2	B2	Minnesota	No	2024-05-23	2024-06-27	35	1C.5	B2_20	Injectable bottle opened 2	negative	40	ND	ND	Glass	Non porous
B	3	B3	Minnesota	No	2024-06-03	2024-06-27	24	1C.5	B3_1	Exterior doorknob (main entry door)	negative	40	ND	ND	Metal	Non porous
B	3	B3	Minnesota	No	2024-06-03	2024-06-27	24	1C.5	B3_2	Interior doorknob (main entry door)	negative	40	ND	ND	Metal	Non porous
B	3	B3	Minnesota	No	2024-06-03	2024-06-27	24	1C.5	B3_3	Main entry floor interior	negative	40	ND	ND	Vinyl	Non porous
B	3	B3	Minnesota	No	2024-06-03	2024-06-27	24	1C.5	B3_4	Main entry floor close to bench or separtion	negative	40	ND	ND	Vinyl	Non porous
B	3	B3	Minnesota	No	2024-06-03	2024-06-27	24	1C.5	B3_5	Pig space entry doorknob exterior	negative	40	ND	ND	Metal	Non porous
B	3	B3	Minnesota	No	2024-06-03	2024-06-27	24	1C.5	B3_6	Pig space entry doorknob interior (pig side)	negative	40	ND	ND	Metal	Non porous
B	3	B3	Minnesota	No	2024-06-03	2024-06-27	24	1C.5	B3_7	Floor side of pig space exterior	negative	40	ND	ND	Concrete	Porous
B	3	B3	Minnesota	No	2024-06-03	2024-06-27	24	1C.5	B3_8	Floor side of pig space interior (pig side)	negative	40	ND	ND	Concrete	Porous
B	3	B3	Minnesota	No	2024-06-03	2024-06-27	24	1C.5	B3_9	Mortality handling equip handle 1 (SNARE)	negative	40	ND	ND	Metal	Non porous
B	3	B3	Minnesota	No	2024-06-03	2024-06-27	24	1C.5	B3_10	Mortality handling equip handle 2 (BOOTS)	positive (n=1)	30.37	negative		Rubber	Non porous
B	3	B3	Minnesota	No	2024-06-03	2024-06-27	24	1C.5	B3_11	Sorting board handle 1	negative	40	ND	ND	Plastic	Non porous
B	3	B3	Minnesota	No	2024-06-03	2024-06-27	24	1C.5	B3_12	Sorting board handle 2 (PADDLE)	negative	40	ND	ND	Plastic	Non porous
B	3	B3	Minnesota	No	2024-06-03	2024-06-27	24	1C.5	B3_13	Exhaust fan cone 1	negative	40	ND	ND	Plastic	Non porous
B	3	B3	Minnesota	No	2024-06-03	2024-06-27	24	1C.5	B3_14	Exhaust fan cone 2	negative	40	ND	ND	Plastic	Non porous
B	3	B3	Minnesota	No	2024-06-03	2024-06-27	24	1C.5	B3_15	Loading chute int (FLOOR)	negative	40	ND	ND	Concrete	Porous
B	3	B3	Minnesota	No	2024-06-03	2024-06-27	24	1C.5	B3_16	Loading chute doorknob int	negative	40	ND	ND	Metal	Non porous
B	3	B3	Minnesota	No	2024-06-03	2024-06-27	24	1C.5	B3_17	Pig pen gating 1 (SICK PEN)	positive	28.68	negative		Metal	Non porous
B	3	B3	Minnesota	No	2024-06-03	2024-06-27	24	1C.5	B3_18	Pig pen gating/penning 2	negative	40	ND	ND	Metal	Non porous
B	3	B3	Minnesota	No	2024-06-03	2024-06-27	24	1C.5	B3_19	Injectable bottle opened 1 (APPLICATOR)	negative	40	ND	ND	Plastic	Non porous
B	3	B3	Minnesota	No	2024-06-03	2024-06-27	24	1C.5	B3_20	Injectable bottle opened 2 (APPLICATOR)	negative	40	ND	ND	Plastic	Non porous
C	1	C1	Iowa	Yes	2024-06-04	2024-07-08	34	1C.5	C1_1	Exterior doorknob (main entry door)	negative	40	ND	ND	Plastic	Non porous
C	1	C1	Iowa	Yes	2024-06-04	2024-07-08	34	1C.5	C1_2	Interior doorknob (main entry door)	negative	40	ND	ND	Plastic	Non porous
C	1	C1	Iowa	Yes	2024-06-04	2024-07-08	34	1C.5	C1_3	Main entry floor interior	negative	40	ND	ND	Vinyl	Non porous
C	1	C1	Iowa	Yes	2024-06-04	2024-07-08	34	1C.5	C1_4	Main entry floor close to bench or separtion	negative	40	ND	ND	Vinyl	Non porous
C	1	C1	Iowa	Yes	2024-06-04	2024-07-08	34	1C.5	C1_5	Pig space entry doorknob exterior	negative	40	ND	ND	Metal	Non porous
C	1	C1	Iowa	Yes	2024-06-04	2024-07-08	34	1C.5	C1_6	Pig space entry doorknob interior (pig side)	negative	40	ND	ND	Metal	Non porous
C	1	C1	Iowa	Yes	2024-06-04	2024-07-08	34	1C.5	C1_7	Floor side of pig space exterior	negative	40	ND	ND	Concrete	Porous
C	1	C1	Iowa	Yes	2024-06-04	2024-07-08	34	1C.5	C1_8	Floor side of pig space interior (pig side)	negative	40	ND	ND	Concrete	Porous
C	1	C1	Iowa	Yes	2024-06-04	2024-07-08	34	1C.5	C1_9	Mortality handling equip handle 1 (SNARE)	negative	40	ND	ND	Metal	Non porous
C	1	C1	Iowa	Yes	2024-06-04	2024-07-08	34	1C.5	C1_10	Mortality handling equip handle 2 (SLED)	negative	40	ND	ND	Metal	Non porous
C	1	C1	Iowa	Yes	2024-06-04	2024-07-08	34	1C.5	C1_11	Sorting board handle 1	negative	40	ND	ND	Plastic	Non porous
C	1	C1	Iowa	Yes	2024-06-04	2024-07-08	34	1C.5	C1_12	Sorting board handle 2	negative	40	ND	ND	Plastic	Non porous
C	1	C1	Iowa	Yes	2024-06-04	2024-07-08	34	1C.5	C1_13	Exhaust fan cone 1	negative	40	ND	ND	Plastic	Non porous
C	1	C1	Iowa	Yes	2024-06-04	2024-07-08	34	1C.5	C1_14	Exhaust fan cone 2	negative	40	ND	ND	Plastic	Non porous
C	1	C1	Iowa	Yes	2024-06-04	2024-07-08	34	1C.5	C1_15	Mortality removal doorknob int	negative	40	ND	ND	Metal	Non porous
C	1	C1	Iowa	Yes	2024-06-04	2024-07-08	34	1C.5	C1_16	Mortality removal doorknob ext	negative	40	ND	ND	Metal	Non porous
C	1	C1	Iowa	Yes	2024-06-04	2024-07-08	34	1C.5	C1_17	Pig pen gating 1 (SICK PEN)	negative	40	ND	ND	Metal	Non porous
C	1	C1	Iowa	Yes	2024-06-04	2024-07-08	34	1C.5	C1_18	Pig pen gating/penning 2	positive (n=1)	31.76	negative		Metal	Non porous
C	1	C1	Iowa	Yes	2024-06-04	2024-07-08	34	1C.5	C1_19	Injectable bottle opened 1 (APPLICATOR)	negative	40	ND	ND	Plastic	Non porous
C	1	C1	Iowa	Yes	2024-06-04	2024-07-08	34	1C.5	C1_20	Injectable bottle opened 2	negative	40	ND	ND	Glass	Non porous
C	2	C2	Iowa	No	2024-06-05	2024-07-08	33	1C.5	C2_1	Exterior doorknob (main entry door)	positive	29.47	negative		Metal	Non porous
C	2	C2	Iowa	No	2024-06-05	2024-07-08	33	1C.5	C2_2	Interior doorknob (main entry door)	negative	40	ND	ND	Metal	Non porous
C	2	C2	Iowa	No	2024-06-05	2024-07-08	33	1C.5	C2_3	Main entry floor interior	negative	40	ND	ND	Concrete	Porous
C	2	C2	Iowa	No	2024-06-05	2024-07-08	33	1C.5	C2_4	Main entry floor close to bench or separtion	positive	30.09	positive	27.37	Concrete	Porous
C	2	C2	Iowa	No	2024-06-05	2024-07-08	33	1C.5	C2_5	Pig space entry doorknob exterior	negative	40	ND	ND	Metal	Non porous
C	2	C2	Iowa	No	2024-06-05	2024-07-08	33	1C.5	C2_6	Pig space entry doorknob interior (pig side)	negative	40	ND	ND	Metal	Non porous
C	2	C2	Iowa	No	2024-06-05	2024-07-08	33	1C.5	C2_7	Floor side of pig space exterior	negative	40	ND	ND	Concrete	Porous
C	2	C2	Iowa	No	2024-06-05	2024-07-08	33	1C.5	C2_8	Floor side of pig space interior (pig side)	negative	40	ND	ND	Concrete	Porous
C	2	C2	Iowa	No	2024-06-05	2024-07-08	33	1C.5	C2_9	Mortality handling equip handle 1 (SNARE)	negative	40	ND	ND	Metal	Non porous
C	2	C2	Iowa	No	2024-06-05	2024-07-08	33	1C.5	C2_10	Mortality handling equip handle 2 (BOOTS)	negative	40	ND	ND	Rubber	Non porous
C	2	C2	Iowa	No	2024-06-05	2024-07-08	33	1C.5	C2_11	Sorting board handle 1	negative	40	ND	ND	Plastic	Non porous
C	2	C2	Iowa	No	2024-06-05	2024-07-08	33	1C.5	C2_12	Sorting board handle 2 (PADDLE)	negative	40	ND	ND	Plastic	Non porous
C	2	C2	Iowa	No	2024-06-05	2024-07-08	33	1C.5	C2_13	Exhaust fan cone 1	positive	27.94	negative		Plastic	Non porous
C	2	C2	Iowa	No	2024-06-05	2024-07-08	33	1C.5	C2_14	Exhaust fan cone 2	positive	30.82	negative		Plastic	Non porous
C	2	C2	Iowa	No	2024-06-05	2024-07-08	33	1C.5	C2_15	Loading chute/mortality removal doorknob int	negative	40	ND	ND	Metal	Non porous
C	2	C2	Iowa	No	2024-06-05	2024-07-08	33	1C.5	C2_16	Loading chute/mortality removal doorknob ext	positive (n=1)	29.6	positive	30.52	Metal	Non porous
C	2	C2	Iowa	No	2024-06-05	2024-07-08	33	1C.5	C2_17	Pig pen gating 1	negative	40	ND	ND	Metal	Non porous
C	2	C2	Iowa	No	2024-06-05	2024-07-08	33	1C.5	C2_18	Pig pen gating 2	negative	40	ND	ND	Metal	Non porous
C	2	C2	Iowa	No	2024-06-05	2024-07-08	33	1C.5	C2_19	Injectable bottle opened 1 (APPLICATOR)	negative	40	ND	ND	Plastic	Non porous
C	2	C2	Iowa	No	2024-06-05	2024-07-08	33	1C.5	C2_20	Injectable bottle opened 2	negative	40	ND	ND	Glass	Non porous
D	1	D1	Iowa	No	2024-06-07	2024-07-10	33	1A-unclassified	D1_1	Exterior doorknob (main entry door)	positive	29.24	negative		Metal	Non porous
D	1	D1	Iowa	No	2024-06-07	2024-07-10	33	1A-unclassified	D1_2	Interior doorknob (main entry door)	negative	40	ND	ND	Metal	Non porous
D	1	D1	Iowa	No	2024-06-07	2024-07-10	33	1A-unclassified	D1_3	Main entry floor interior	positive (n=1)	30.05	positive	30.46	Concrete	Porous
D	1	D1	Iowa	No	2024-06-07	2024-07-10	33	1A-unclassified	D1_4	Main entry floor close to bench or separtion	negative	40	ND	ND	Concrete	Porous
D	1	D1	Iowa	No	2024-06-07	2024-07-10	33	1A-unclassified	D1_5	Pig space entry doorknob exterior	negative	40	ND	ND	Metal	Non porous
D	1	D1	Iowa	No	2024-06-07	2024-07-10	33	1A-unclassified	D1_6	Pig space entry doorknob interior (pig side)	positive (n=1)	31.65	positive	30.39	Metal	Non porous
D	1	D1	Iowa	No	2024-06-07	2024-07-10	33	1A-unclassified	D1_7	Floor side of pig space exterior	negative	40	ND	ND	Concrete	Porous
D	1	D1	Iowa	No	2024-06-07	2024-07-10	33	1A-unclassified	D1_8	Floor side of pig space interior (pig side)	positive	28.27	positive	28.37	Concrete	Porous
D	1	D1	Iowa	No	2024-06-07	2024-07-10	33	1A-unclassified	D1_9	Mortality handling equip handle 1 (SNARE)	positive	28.93	positive	28.13	Metal	Non porous
D	1	D1	Iowa	No	2024-06-07	2024-07-10	33	1A-unclassified	D1_10	Mortality handling equip handle 2 (SLED)	positive	28.49	positive	28.12	Metal	Non porous
D	1	D1	Iowa	No	2024-06-07	2024-07-10	33	1A-unclassified	D1_11	Sorting board handle 1 (PADDLE)	positive	28.89	positive	28.01	Plastic	Non porous
D	1	D1	Iowa	No	2024-06-07	2024-07-10	33	1A-unclassified	D1_12	Sorting board handle 2	positive	29.76	negative		Plastic	Non porous
D	1	D1	Iowa	No	2024-06-07	2024-07-10	33	1A-unclassified	D1_13	Exhaust fan cone 1	positive	29.39	positive	27.68	Plastic	Non porous
D	1	D1	Iowa	No	2024-06-07	2024-07-10	33	1A-unclassified	D1_14	Exhaust fan cone 2	negative	40	ND	ND	Plastic	Non porous
D	1	D1	Iowa	No	2024-06-07	2024-07-10	33	1A-unclassified	D1_15	Loading chute/mortality removal doorknob int	positive	28.11	positive	27.88	Metal	Non porous
D	1	D1	Iowa	No	2024-06-07	2024-07-10	33	1A-unclassified	D1_16	Loading chute/mortality removal doorknob ext	positive	28.79	positive	28.12	Metal	Non porous
D	1	D1	Iowa	No	2024-06-07	2024-07-10	33	1A-unclassified	D1_17	Pig pen gating 1 (SICK PEN)	positive	28.67	positive	28.2	Metal	Non porous
D	1	D1	Iowa	No	2024-06-07	2024-07-10	33	1A-unclassified	D1_18	Pig pen gating 2	positive	30.17	positive (n=1)	28.68	Metal	Non porous
D	1	D1	Iowa	No	2024-06-07	2024-07-10	33	1A-unclassified	D1_19	Injectable bottle opened 1 (APPLICATOR)	positive	31.26	negative		Plastic	Non porous
D	1	D1	Iowa	No	2024-06-07	2024-07-10	33	1A-unclassified	D1_20	Injectable bottle opened 2	positive	28.51	positive	27.14	Glass	Non porous
D	2	D2	Iowa	No	2024-06-07	2024-07-10	33	1C-unclassifieda	D2_1	Exterior doorknob (main entry door)	positive	31.23	negative		Metal	Non porous
D	2	D2	Iowa	No	2024-06-07	2024-07-10	33	1C-unclassifieda	D2_2	Interior doorknob (main entry door)	positive	31.09	negative		Metal	Non porous
D	2	D2	Iowa	No	2024-06-07	2024-07-10	33	1C-unclassifieda	D2_3	Main entry floor interior	positive	28.55	positive	27.57	Vinyl	Non porous
D	2	D2	Iowa	No	2024-06-07	2024-07-10	33	1C-unclassifieda	D2_4	Main entry floor close to bench or separtion	negative	40	ND	ND	Vinyl	Non porous
D	2	D2	Iowa	No	2024-06-07	2024-07-10	33	1C-unclassifieda	D2_5	Pig space entry doorknob exterior	positive	28.21	positive	27.6	Metal	Non porous
D	2	D2	Iowa	No	2024-06-07	2024-07-10	33	1C-unclassifieda	D2_6	Pig space entry doorknob interior (pig side)	positive	32.07	negative		Metal	Non porous
D	2	D2	Iowa	No	2024-06-07	2024-07-10	33	1C-unclassifieda	D2_7	Floor side of pig space exterior	positive	28.68	positive	27.34	Concrete	Porous
D	2	D2	Iowa	No	2024-06-07	2024-07-10	33	1C-unclassifieda	D2_8	Floor side of pig space interior (pig side)	positive (n=1)	29.29	negative		Concrete	Porous
D	2	D2	Iowa	No	2024-06-07	2024-07-10	33	1C-unclassifieda	D2_9	Mortality handling equip handle 1 (SNARE)	positive	30.61	negative		Metal	Non porous
D	2	D2	Iowa	No	2024-06-07	2024-07-10	33	1C-unclassifieda	D2_10	Mortality handling equip handle 2 (BOOTS)	positive	28.1	positive	28.24	Rubber	Non porous
D	2	D2	Iowa	No	2024-06-07	2024-07-10	33	1C-unclassifieda	D2_11	Sorting board handle 1	negative	40	ND	ND	Plastic	Non porous
D	2	D2	Iowa	No	2024-06-07	2024-07-10	33	1C-unclassifieda	D2_12	Sorting board handle 2	positive	30.79	positive (n=1)	28.16	Plastic	Non porous
D	2	D2	Iowa	No	2024-06-07	2024-07-10	33	1C-unclassifieda	D2_13	Exhaust fan cone 1	positive	27.89	positive	27.77	Plastic	Non porous
D	2	D2	Iowa	No	2024-06-07	2024-07-10	33	1C-unclassifieda	D2_14	Exhaust fan cone 2	positive	30.75	positive	29.07	Plastic	Non porous
D	2	D2	Iowa	No	2024-06-07	2024-07-10	33	1C-unclassifieda	D2_15	Mortality removal doorknob int	positive	28.93	positive	28.02	Metal	Non porous
D	2	D2	Iowa	No	2024-06-07	2024-07-10	33	1C-unclassifieda	D2_16	Mortality removal doorknob ext	positive	30.76	negative		Metal	Non porous
D	2	D2	Iowa	No	2024-06-07	2024-07-10	33	1C-unclassifieda	D2_17	Pig pen gating 1 (SICK PEN)	positive	23.52	positive	26.59	Metal	Non porous
D	2	D2	Iowa	No	2024-06-07	2024-07-10	33	1C-unclassifieda	D2_18	Pig pen gating 2	positive (n=1)	31.1	positive (n=1)	25.77	Metal	Non porous
D	2	D2	Iowa	No	2024-06-07	2024-07-10	33	1C-unclassifieda	D2_19	Injectable bottle opened 1 (APPLICATOR)	positive	25.79	positive (n=1)	25.52	Plastic	Non porous
D	2	D2	Iowa	No	2024-06-07	2024-07-10	33	1C-unclassifieda	D2_20	Injectable bottle opened 2	negative	40	ND	ND	Glass	Non porous

## Sheet: Oral_fluid_results
Group_ID	Farm_ID	ID	State	Farm_tested_positive	Sample_date_project	Date_difference	Sample_ID	Result	Ct_value
A	1	A1	Minnesota	2024-06-07	2024-06-25	18	A1_21	POSITIVE	27.8927
A	1	A1	Minnesota	2024-06-07	2024-06-25	18	A1_22	POSITIVE	29.1601
A	1	A1	Minnesota	2024-06-07	2024-06-25	18	A1_23	POSITIVE	27.0653
A	1	A1	Minnesota	2024-06-07	2024-06-25	18	A1_24	POSITIVE	30.2786
A	1	A1	Minnesota	2024-06-07	2024-06-25	18	A1_25	POSITIVE	28.6479
A	1	A1	Minnesota	2024-06-07	2024-06-25	18	A1_26	POSITIVE	29.9829
A	1	A1	Minnesota	2024-06-07	2024-06-25	18	A1_27	POSITIVE	28.5802
A	1	A1	Minnesota	2024-06-07	2024-06-25	18	A1_28	POSITIVE	28.0983
A	2	A2	Iowa	2024-05-24	2024-06-25	32	A2_21	POSITIVE	32.8681
A	2	A2	Iowa	2024-05-24	2024-06-25	32	A2_22	POSITIVE	32.0976
A	2	A2	Iowa	2024-05-24	2024-06-25	32	A2_23	Neg	0
A	2	A2	Iowa	2024-05-24	2024-06-25	32	A2_24	POSITIVE	35.8814
A	2	A2	Iowa	2024-05-24	2024-06-25	32	A2_25	POSITIVE	29.4301
A	2	A2	Iowa	2024-05-24	2024-06-25	32	A2_26	POSITIVE	35.0272
A	2	A2	Iowa	2024-05-24	2024-06-25	32	A2_27	POSITIVE	33.3375
A	2	A2	Iowa	2024-05-24	2024-06-25	32	A2_28	Neg	0
A	3	A3	Iowa	2024-05-30	2024-06-25	26	A3_21	POSITIVE	29.7066
A	3	A3	Iowa	2024-05-30	2024-06-25	26	A3_22	POSITIVE	29.9199
A	3	A3	Iowa	2024-05-30	2024-06-25	26	A3_23	POSITIVE	31.3387
A	3	A3	Iowa	2024-05-30	2024-06-25	26	A3_24	POSITIVE	30.4622
A	3	A3	Iowa	2024-05-30	2024-06-25	26	A3_25	POSITIVE	31.5051
A	3	A3	Iowa	2024-05-30	2024-06-25	26	A3_26			Not collected
A	3	A3	Iowa	2024-05-30	2024-06-25	26	A3_27	POSITIVE	27.4996
A	3	A3	Iowa	2024-05-30	2024-06-25	26	A3_28	POSITIVE	26.4193
B	1	B1	Minnesota	2024-05-28	2024-06-27	30	B1_21	Neg	0
B	1	B1	Minnesota	2024-05-28	2024-06-27	30	B1_22	POSITIVE	35.92
B	1	B1	Minnesota	2024-05-28	2024-06-27	30	B1_23	POSITIVE	32.7234
B	1	B1	Minnesota	2024-05-28	2024-06-27	30	B1_24	POSITIVE	36.12
B	1	B1	Minnesota	2024-05-28	2024-06-27	30	B1_25	POSITIVE	32.2081
B	1	B1	Minnesota	2024-05-28	2024-06-27	30	B1_26	Neg	0
B	1	B1	Minnesota	2024-05-28	2024-06-27	30	B1_27	Neg	0
B	1	B1	Minnesota	2024-05-28	2024-06-27	30	B1_28	POSITIVE	35.8608
B	2	B2	Minnesota	2024-05-23	2024-06-27	35	B2_21	Neg	0
B	2	B2	Minnesota	2024-05-23	2024-06-27	35	B2_22	POSITIVE	33.1396
B	2	B2	Minnesota	2024-05-23	2024-06-27	35	B2_23	POSITIVE	33.3596
B	2	B2	Minnesota	2024-05-23	2024-06-27	35	B2_24	POSITIVE	31.7439
B	2	B2	Minnesota	2024-05-23	2024-06-27	35	B2_25	POSITIVE	30.7494
B	2	B2	Minnesota	2024-05-23	2024-06-27	35	B2_26	POSITIVE	33.3395
B	2	B2	Minnesota	2024-05-23	2024-06-27	35	B2_27	POSITIVE	33.299
B	2	B2	Minnesota	2024-05-23	2024-06-27	35	B2_28	POSITIVE	34.2842
B	3	B3	Minnesota	2024-06-03	2024-06-27	24	B3_21	POSITIVE	33.9991
B	3	B3	Minnesota	2024-06-03	2024-06-27	24	B3_22	POSITIVE	31.5483
B	3	B3	Minnesota	2024-06-03	2024-06-27	24	B3_23	POSITIVE	31.587
B	3	B3	Minnesota	2024-06-03	2024-06-27	24	B3_24	POSITIVE	30.3373
B	3	B3	Minnesota	2024-06-03	2024-06-27	24	B3_25	POSITIVE	34.5147
B	3	B3	Minnesota	2024-06-03	2024-06-27	24	B3_26	POSITIVE	32.4011
B	3	B3	Minnesota	2024-06-03	2024-06-27	24	B3_27	POSITIVE	32.0887
B	3	B3	Minnesota	2024-06-03	2024-06-27	24	B3_28			Not collected
C	1	C1	Iowa	2024-06-04	2024-07-08	34	C1_21	POSITIVE	35.072
C	1	C1	Iowa	2024-06-04	2024-07-08	34	C1_22	POSITIVE	35.9973
C	1	C1	Iowa	2024-06-04	2024-07-08	34	C1_23	POSITIVE	34.54
C	1	C1	Iowa	2024-06-04	2024-07-08	34	C1_24	POSITIVE	32.6942
C	1	C1	Iowa	2024-06-04	2024-07-08	34	C1_25	Neg	0
C	1	C1	Iowa	2024-06-04	2024-07-08	34	C1_26	POSITIVE	34.7048
C	1	C1	Iowa	2024-06-04	2024-07-08	34	C1_27	POSITIVE	33.393
C	1	C1	Iowa	2024-06-04	2024-07-08	34	C1_28	POSITIVE	30.6136
C	2	C2	Iowa	2024-06-05	2024-07-08	33	C2_21	POSITIVE	34.662
C	2	C2	Iowa	2024-06-05	2024-07-08	33	C2_22	POSITIVE	33.6944
C	2	C2	Iowa	2024-06-05	2024-07-08	33	C2_23	POSITIVE	34.4261
C	2	C2	Iowa	2024-06-05	2024-07-08	33	C2_24	Neg	0
C	2	C2	Iowa	2024-06-05	2024-07-08	33	C2_25	POSITIVE	36.08
C	2	C2	Iowa	2024-06-05	2024-07-08	33	C2_26	Neg	0
C	2	C2	Iowa	2024-06-05	2024-07-08	33	C2_27	Neg	0
C	2	C2	Iowa	2024-06-05	2024-07-08	33	C2_28	Neg	0
D	1	D1	Iowa	2024-06-07	2024-07-10	33	D1_21	POSITIVE	33.1334
D	1	D1	Iowa	2024-06-07	2024-07-10	33	D1_22	POSITIVE	35.0369
D	1	D1	Iowa	2024-06-07	2024-07-10	33	D1_23	POSITIVE	34.3918
D	1	D1	Iowa	2024-06-07	2024-07-10	33	D1_24	POSITIVE	30.2592
D	1	D1	Iowa	2024-06-07	2024-07-10	33	D1_25	POSITIVE	35.0127
D	1	D1	Iowa	2024-06-07	2024-07-10	33	D1_26	POSITIVE	35.6363
D	1	D1	Iowa	2024-06-07	2024-07-10	33	D1_27	POSITIVE	35.0208
D	1	D1	Iowa	2024-06-07	2024-07-10	33	D1_28	POSITIVE	29.7642
D	2	D2	Iowa	2024-06-07	2024-07-10	33	D2_21	POSITIVE	34.5943
D	2	D2	Iowa	2024-06-07	2024-07-10	33	D2_22	Neg	0
D	2	D2	Iowa	2024-06-07	2024-07-10	33	D2_23	POSITIVE	34.423
D	2	D2	Iowa	2024-06-07	2024-07-10	33	D2_24	Neg	0
D	2	D2	Iowa	2024-06-07	2024-07-10	33	D2_25	Neg	0
D	2	D2	Iowa	2024-06-07	2024-07-10	33	D2_26	POSITIVE	35.2518
D	2	D2	Iowa	2024-06-07	2024-07-10	33	D2_27	POSITIVE	34.3953
D	2	D2	Iowa	2024-06-07	2024-07-10	33	D2_28	POSITIVE	34.86

## Sheet: Sequences
Farm_ID	orf5 sequence
A1	ATGTTGGGGAAATGCTTGACCGCGGGCTGCTGCTCGCAATTGCTTTTTTTGTGGTGTATCGTGCCGTTCTGTTTTGTTGCGCTCGTCAACGCCAACAACAGCAGCAGCTCCCATTTGCAGTTGATTTATAACCTGACGATATGTGAGCTGAATGGCACAGATTGGCTAAATGATAAATTTGACTGGGCAGTGGAGACTTTCGTTATCTTTCCTGTGTTGACTCATATCGTCTCTTATGGCGCCCTCACCACTAGCCATTTTCTTGACACGGTCGGCTTGGCCACTGTGTCCACCGCCGGATATTATCACAAGCGGTATGTATTGAGTAGCATTTACGCTGTCTGTGCCCTGGCTGCGTTGATTTGCTTCGCCATTAGGTTGGCGAAAAATTGCATGTCC…
A2	ATGTTGGGGAAATGCTTGACCGCGGGCTGCTGCTCGCAATTGCTTTTTTTGTGGTGTATCGTGCCGTTCTGTTTTGTTGCGCTCGTCAACGCCAACAACAGCAGCAGCTCCCATTTGCAGTTGATTTATAACCTGACGATATGTGAGCTGAATGGCACAGATTGGCTAAATGATAAATTTGACTGGGCAGTGGAGACTTTCGTTATCTTTCCCGTGTTGACTCATATCGTCTCTTATGGTGCCCTCACCACTAGCCATTTTCTTGACACGGTCGGCTTGGCCACTGTGTCCATCGCCGGATATTATCACAGGCGGTATGTATTGAGTAGCATTTACGCTGTCTGTGCCCTGGCTGCGTTGATTTGCTTCGCCATTAGATTGGCGAAAAATTGCATGTCC…
A3	ATGTTGGGGAAATGCTTGACCGCGGGCTGCTGCTCGCAATTGCTTTTTTTGTGGTGTATCGTGCCGTTCTGTTTTGTTGCGCTCGTCAACGCCAACAACAGCAGCAGCTCCCATTTGCAGTTGATTTATAACCTGACGATATGTGAGCTGAATGGCACAGATTGGCTAAATGATAAATTTGACTGGGCAGTGGAGACTTTCGTTATCTTTCCTGTGTTGACTCATATCGTCTCTTATGGTGCCCTCACCACTAGCCATTTTCTTGACACGGTCGGCTTGGCCACTGTGTCCACCGCCGGATATTATCACAGGCGGTATGTATTGAGTAGCATTTACGCTGTCTGTGCCCTGGCTGCGTTGATTTGCTTCGCCATTAGATTGGCGAAAAATTGCATGTCC…
B1	ATGTTGGGGAAATGCTTGACCGCGGGCTGCTGCTCGCAATTGCTTTTTTTGTGGTGTATCGTGCCGTTCTGTTTTGTTGCGCTCGTCAACGCCAACAACAGCAGCAGCTCCCATTTGCAGTTGATTTATAACCTGACGATATGTGAGCTGAACGGCACAGATTGGCTAAATGATAAATTTGACTGGGCAGTGGAGACTTTCGTTATCTTTCCTGTGTTGACTCATATCGTCTCTTATGGCGCCCTCACCACTAGCCATTTTCTTGACACGGTCGGCTTGGCCACTGTGTCCACCGCCGGATATTATCACAGGCGGTATGTATTGAGTAGCATTTACGCTGTCTGTGCCCTGGCTGCGTTGATTTGCTTCGCCATTAGGTTGGCGAAAAATTGCATGTCC…
B2	ATGTTGGGGAAATGCTTGACCGCGGGCTGTTGCTCGCAATTGCTTTTTTTGTGGTGTATCGTGCCGTTCTGTTTTGTTGCGCCCGTCAACGCCAGCAACAGCAGCAGCTCCCATTTGCAGTTGATTTATAAMCTGACGGTATGTGAGCTGAATGGCACAGATTGGCTAAATAAAAAATTTGACTGGGCAGTGGAGACTTTCGTTATCTTTCCTGTGTTGACTCATATCATCTCTTATGGTGCCCTTACTACTAGCCATTTTCTTGACATGGTCGGCTTGGCCACTGTGTCCACCGCCGGATATTACCACGGGCGGTATGTATTGAGTAGCATTTACGCTGTCTGTGCCCTGGCTGCGTTAATTTGCTTCGCCATCAGGTTGGCGAAAAACTGCATGTCC…
B3	ATGTTGGGGAAATGCTTGACCGCGGGCTGTTGCTCGCAATTGCTTTTTTTGTGGTGTATCGTGCCGTTCTGTTCTGTTGCGCTCGTCAACGCCAACGGCAACAGCAGCTCTCATTTACAGTTGATTTATAACCTGACGATATGTGAGCTGAATGGCACAGATTGGCTAAATGATAAATTTGACTGGGCAGTGGAGACTTTCGTCATCTTTCCTGTGCTGACTCATATCGTCTCTTACGGTGCCCTTACCACTAGCCATTTTCTTGACACGGTCGGCTTGGCCATTGTGTCCACCGCCGGATATTATCACAGGCGGTATGTATTGAGTAGCATTTACGCTGTCTGTGCCCTGGCTGCGTTGACTTGCTTCGCCATTAGGTTGGCGAAAAATTGCATGTCC…
C1	ATGTTGGGGAAATGCTTGACCGCGGGCTGCTGCTCGCAATTGCTTTTTTTGTGGTGTATCGTGCCGTTCTGTTTTGTTGCGCTCGTCAACGCCAACAACAGCAGCAGCTCCCATTTGCAGTTGATTTATAACCTGACGATATGTGAGCTGAATGGCACAGATTGGCTAAATGATAAATTTGACTGGGCAGTGGAGACTTTCGTTATCTTTCCCGTGTTGACTCATATCGTCTCTTATGGTGCCCTCACCACTAGCCATTTTCTTGACACGGTCGGCTTGGCCACTGTGTCCACCGCCGGATATTATCACAGGCGGTATGTATTGAGTAGCATTTACGCTGTCTGTGCCCTGGCTGCGTTGATTTGCTTCGCCATTAGATTGGCGAAAAATTGCATGTCC…
C2	ATGTTGGGGAAATGCTTGACCGCGGGCTGCTGCTCGCAATTGCTTTTTTTGTGGTGTATCGTGCCGTTCTGTTTTGTTGCGCTCGTCAACGCCAACAACAGCAGCAGCTCCCATTTGCAGTTGATTTATAACCTGACGATATGTGAGCTGAATGGCACAGATTGGCTAAATGATAAATTTGACTGGGCAGTGGAGACTTTCGTTATCTTTCCTGTGTTGACTCATATCGTCTCTTATGGCGCCCTCACCACTAGCCATTTTCTTGATACGGTCGGCTTGGCCACTGTGTCCACCGCCGGATATTATCACAAGCGGTATGTATTGAGTAGCATTTACGCTGTCTGTGCCCTGGCTGCGTTGATTTGCTTCGCCATTAGATTGGCGAAAAATTGCATGTCC…
D1	ATGTTGGGGAAATGCTTGACCGCGGGCTGTTGCTCGCAATTGCCTTTTTTGTGGTGTATCGTGCCGTTCTGTTTTGTTGCGCTCGCCAGCGCCAACAACAGCAGCAGCTCCCATTTACAGTTGATTTATAACCTGACGATATGTGAGCTGAATGGCACAGATTGGCTAAATGAAAATTTTGATTGGGCGGTGGAGACTTTTGTTATCTTTCCTGTGTTGACTCATATTGTCTCCTATGGCGCCCTCACCACCAGCCACTTTCTTGACACAGTTGGCCTGACTACCGTGTCTGTTGCCGGATATTACCACGGGCGGTATGTCTTGAGCAGCATTTACGCCGTCTGCGCCCTGGCTGCGTTAACTTGCTTCATTATCAGGCTAACAAAAAATTGTATGTCC…
D2	AGTTGATTTATAATCTGACGATATGCGAGCTGAATGGCACAGATTGGCTAAATAATAAATTTGACTGGGCAGTGGAGACTTTCGTTATCTTTCCTGTGTTGACTCATATCGTCTCTTATGGCGCCCTCACCACTAGCCATTTTCTTGACACGGTCGGCTTGGCCACTGTGTCCACCGCCGGATATTATCACAAGCGGTATGTATTGAGTAGCATTTACGCTGTCTGTGCCCTGGCTGCGTTGATTTGCTTCGCCATTAGGTTGGCGAAAAATTGCATGTCCTGGCGCTACTCATGCACTAGATATACCAATTTTCTCCNNNNNNNNNNNNNNNNNNNNNNNNNNNNNNNNNNNNNNNNNNNNNNNNNNNNNNNNNNNNNNNNNNNNNNNNNNNNNNNNN…
